# Supplementary material for: Development of a Machine Learning Model to Discriminate Mild Cognitive Impairment Subjects from Normal Controls in Community Screening
Source: Brain Sci. 2022 Aug 28;12(9):1149. doi: 10.3390/brainsci12091149 (PMC9497124; doi:10.3390/brainsci12091149)
Supplement: Supplementary file 1 [file brainsci-12-01149-s001.zip]

Archive with 1 entries (1 files):
- brainsci-1836762-supplementary.pdf
